# Supplementary material for: The Potential Causal Association of Apolipoprotein A and B and Age-Related Macular Degeneration: A Mendelian Randomisation Study
Source: Biomedicines. 2024 Dec 12;12(12):2828. doi: 10.3390/biomedicines12122828 (PMC11673427; doi:10.3390/biomedicines12122828)
Supplement: Supplementary file 1 [file biomedicines-12-02828-s001.zip]

Archive with 1 entries (1 files):
- biomedicines-3314125-supplementary.xlsx
