# Supplementary material for: The Potential Causal Association of Apolipoprotein A and B and Age-Related Macular Degeneration: A Mendelian Randomisation Study
Source: Biomedicines. 2024 Dec 12;12(12):2828. doi: 10.3390/biomedicines12122828 (PMC11673427; doi:10.3390/biomedicines12122828)
Supplement: Supplementary file 1 [file biomedicines-12-02828-s001.zip › biomedicines-3314125-supplementary.xlsx]

## Sheet: STable1
	Supplementary Table S1 List of single nucleotide polymorphism used as instrumental variables in the univariable MR analysis
	Exposure	SNP	Chr	Position	Nearby Gene	Effect Allele	Other Allele	Beta	SE	P-value	F	MR-PRESSO outlier when outcome is AMD	MR-PRESSO outlier when outcome is Dry AMD	MR-PRESSO outlier when outcome is Wet AMD
	Apolipoprotein A	rs2710882	1	930923	PERM1;HES4	G	A	-0.01892	0.003249	5.82103e-09	33.9112
	Apolipoprotein A	rs2803337	1	1875859	CFAP74	G	A	-0.01403	0.002566	4.59198e-08	29.8952
	Apolipoprotein A	rs487859	1	23801101	ASAP3	C	T	0.02436	0.004216	7.49894e-09	33.3852
	Apolipoprotein A	rs72654647	1	25022314	SRRM1;CLIC4	A	G	-0.02026	0.002955	7.07946e-12	47.0071
	Apolipoprotein A	rs193084249	1	26987646	RPS6KA1;LOC101928728	G	A	-0.09976	0.008494	7.58578e-32	137.939
	Apolipoprotein A	rs6658653	1	27325532	TRNP1	C	T	-0.0325	0.005611	6.98232e-09	33.5495
	Apolipoprotein A	rs2068663	1	40038571	PABPC4-AS1	T	C	-0.05147	0.003017	2.95121e-65	291.043
	Apolipoprotein A	rs7516590	1	40344175	TRIT1	G	A	-0.01884	0.002986	2.76058e-10	39.8091
	Apolipoprotein A	rs3014246	1	46086077	CCDC17	T	C	0.01858	0.002773	2.0893e-11	44.8943
	Apolipoprotein A	rs199717562	1	55491851	BSND;PCSK9	G	A	0.02227	0.003388	5.01187e-11	43.207
	Apolipoprotein A	rs4344355	1	63153953	DOCK7	T	C	-0.05359	0.002679	4.89779e-89	400.149
	Apolipoprotein A	rs6698842	1	66164732	LEPR;PDE4B	T	C	-0.01568	0.002635	2.64241e-09	35.4104
	Apolipoprotein A	rs3949301	1	85863383	DDAH1	A	G	-0.01452	0.002609	2.61216e-08	30.9731
	Apolipoprotein A	rs698927	1	93836218	DR1;FNBP1L	C	A	0.03374	0.003273	6.60693e-25	106.267
	Apolipoprotein A	rs12740374	1	109817590	CELSR2	T	G	0.05501	0.003054	1.62181e-72	324.448
	Apolipoprotein A	rs3819350	1	110212293	GSTM2	A	C	0.01975	0.002676	1.58489e-13	54.4706
	Apolipoprotein A	rs198325	1	150937405	CERS2;SETDB1	T	C	0.03951	0.003058	3.31131e-38	166.932
	Apolipoprotein A	rs9427104	1	154589232	ADAR	T	C	0.02117	0.002537	7.07946e-17	69.6307
	Apolipoprotein A	rs4657041	1	161478859	FCGR2A	C	T	-0.01712	0.002551	1.94984e-11	45.0388
	Apolipoprotein A	rs2208850	1	173831707	GAS5-AS1	C	A	-0.01659	0.003042	4.88652e-08	29.7423
	Apolipoprotein A	rs4652192	1	176748136	PAPPA2	A	C	0.01953	0.003235	1.55955e-09	36.4465
	Apolipoprotein A	rs10798615	1	178513895	C1orf220	G	T	-0.02122	0.002544	7.4131e-17	69.5755
	Apolipoprotein A	rs1779823	1	182171957	ZNF648;LINC01344	T	G	-0.01789	0.002693	3.0903e-11	44.1314
	Apolipoprotein A	rs10752898	1	183077896	LAMC1	C	T	0.01597	0.002551	3.87258e-10	39.1912
	Apolipoprotein A	rs2014202	1	205735612	NUCKS1;RAB29	A	G	-0.01886	0.002684	2.0893e-12	49.3763
	Apolipoprotein A	rs2642438	1	220970028	45352	G	A	0.04101	0.002773	1.69824e-49	218.716
	Apolipoprotein A	rs2281719	1	230297659	GALNT2	T	C	0.07355	0.002606	3.16228e-175	796.556
	Apolipoprotein A	rs484084	1	234857676	LOC101927787;LINC01132	C	T	0.02624	0.002546	6.45654e-25	106.221
	Apolipoprotein A	rs10803151	1	243827672	AKT3	T	G	0.02339	0.003766	5.236e-10	38.5745
	Apolipoprotein A	rs62114538	2	256116	SH3YL1	T	G	0.01716	0.002631	6.91831e-11	42.5395
	Apolipoprotein A	rs6542680	2	3640142	RPS7;COLEC11	T	C	-0.03433	0.003329	6.0256e-25	106.346
	Apolipoprotein A	rs907866	2	20371380	LAPTM4A;SDC1	A	G	-0.0342	0.002557	8.51138e-41	178.892
	Apolipoprotein A	rs676210	2	21231524	APOB	A	G	0.06353	0.003141	6.0256e-91	409.093
	Apolipoprotein A	rs78839234	2	26584312	SELENOI	A	C	-0.01433	0.002553	2.00447e-08	31.5058
	Apolipoprotein A	rs6744393	2	27750139	GCKR;C2orf16	T	C	-0.03063	0.003478	1.28825e-18	77.5595
	Apolipoprotein A	rs72796869	2	32381964	SPAST	T	C	0.04276	0.006592	8.91251e-11	42.0766
	Apolipoprotein A	rs62135193	2	48755477	PPP1R21;STON1-GTF2A1L	T	C	-0.01468	0.002559	9.57194e-09	32.9088
	Apolipoprotein A	rs17326656	2	48962291	LHCGR;STON1-GTF2A1L	T	G	-0.01893	0.002984	2.23357e-10	40.2442
	Apolipoprotein A	rs2286980	2	71216246	TEX261	C	A	-0.01955	0.003098	2.79898e-10	39.8227
	Apolipoprotein A	rs9248	2	85537312	TCF7L1	A	G	0.01623	0.002542	1.71002e-10	40.7649
	Apolipoprotein A	rs7583067	2	100796850	AFF3;LINC01104	T	C	0.02032	0.002985	1e-11	46.3403
	Apolipoprotein A	rs999641	2	111598407	ACOXL	T	C	-0.01678	0.002772	1.42233e-09	36.6435
	Apolipoprotein A	rs7572242	2	128625164	AMMECR1L	T	C	-0.01417	0.002584	4.14e-08	30.0715
	Apolipoprotein A	rs6754311	2	136707982	DARS	C	T	0.02147	0.003017	1.09648e-12	50.6423
	Apolipoprotein A	rs33998987	2	163284067	KCNH7	C	T	0.01685	0.002719	5.72796e-10	38.4044
	Apolipoprotein A	rs13391980	2	165504841	GRB14;COBLL1	A	G	0.0458	0.003921	1.58489e-31	136.439
	Apolipoprotein A	rs191390916	2	203579866	FAM117B	T	C	-0.01768	0.002777	1.93642e-10	40.5334
	Apolipoprotein A	rs1047891	2	211540507	CPS1	A	C	-0.02169	0.002726	1.77828e-15	63.3093
	Apolipoprotein A	rs148358468	2	219590348	TTLL4	A	G	-0.04019	0.005842	6.0256e-12	47.3274
	Apolipoprotein A	rs1399623	2	227127672	LOC646736;MIR5702	C	A	-0.04373	0.002644	1.99526e-61	273.55
	Apolipoprotein A	rs13407496	2	232585470	PTMA;PDE6D	A	G	-0.01825	0.003111	4.44631e-09	34.4133
	Apolipoprotein A	rs10170658	2	238699970	LRRFIP1;RBM44	T	G	-0.01832	0.00306	2.14783e-09	35.8433
	Apolipoprotein A	rs59104589	2	242237902	HDLBP	T	C	0.024	0.002641	1.02329e-19	82.5821
	Apolipoprotein A	rs10191488	2	242404135	FARP2	T	G	0.01497	0.00263	1.26183e-08	32.399
	Apolipoprotein A	rs113105671	3	12614616	MKRN2	G	T	-0.03158	0.004466	1.51356e-12	50.0019
	Apolipoprotein A	rs7645290	3	15855531	ANKRD28	T	C	0.02353	0.003323	1.41254e-12	50.1399
	Apolipoprotein A	rs9866679	3	25516821	RARB	T	G	0.01909	0.002986	1.61436e-10	40.8726
	Apolipoprotein A	rs4441609	3	36892717	TRANK1	C	T	0.01668	0.002619	1.87932e-10	40.5622
	Apolipoprotein A	rs4676609	3	39214256	CSRNP1;XIRP1	T	C	0.01986	0.00319	4.73151e-10	38.7594
	Apolipoprotein A	rs62246445	3	47175194	SETD2	A	G	-0.01961	0.003333	4.01791e-09	34.6166
	Apolipoprotein A	rs6765484	3	50041313	RBM6	T	C	0.0278	0.002542	7.76247e-28	119.602
	Apolipoprotein A	rs13326165	3	52532118	STAB1	G	A	-0.02355	0.003132	5.62341e-14	56.5377
	Apolipoprotein A	rs73090625	3	71780696	EIF4E3	A	G	0.02663	0.004461	2.36592e-09	35.6351
	Apolipoprotein A	rs73216701	3	108865293	C3orf85	G	A	0.02122	0.002562	1.20226e-16	68.6013
	Apolipoprotein A	rs3732356	3	119529113	NR1I2	T	G	-0.04735	0.005167	5.01187e-20	83.9775
	Apolipoprotein A	rs6762415	3	133478557	TF	G	T	-0.01508	0.002547	3.21366e-09	35.0546
	Apolipoprotein A	rs61789561	3	135917627	MSL2;PCCB	A	G	0.04178	0.003195	4.46684e-39	171
	Apolipoprotein A	rs6807935	3	141114293	ZBTB38	G	A	-0.01766	0.00267	3.71535e-11	43.7481	excluded		excluded
	Apolipoprotein A	rs16864251	3	152116954	MBNL1	A	G	0.01656	0.002898	1.09396e-08	32.6531
	Apolipoprotein A	rs1086056	3	154088411	GPR149	G	T	-0.02539	0.003485	3.23594e-13	53.0786
	Apolipoprotein A	rs10049088	3	156797648	LEKR1;LINC00880	T	C	0.02312	0.002612	8.51138e-19	78.3483
	Apolipoprotein A	rs6785881	3	160153989	TRIM59-IFT80	T	C	-0.01429	0.002542	1.86638e-08	31.6019
	Apolipoprotein A	rs10513801	3	185822353	ETV5	G	T	-0.02729	0.003694	1.47911e-13	54.5775
	Apolipoprotein A	rs4686739	3	185878419	DGKG	G	A	0.01865	0.002642	1.69824e-12	49.8301
	Apolipoprotein A	rs9877304	3	196073072	TM4SF19-TCTEX1D2;UBXN7	A	G	-0.0185	0.002892	1.58125e-10	40.9211
	Apolipoprotein A	rs13108218	4	3443931	HGFAC	G	A	-0.01876	0.00263	9.77237e-13	50.8808
	Apolipoprotein A	rs1395221	4	24626903	DHX15;SOD3	T	G	-0.01646	0.002597	2.32274e-10	40.1713
	Apolipoprotein A	rs73243877	4	26047616	SMIM20;RBPJ	G	A	-0.02818	0.003394	1.02329e-16	68.9379
	Apolipoprotein A	rs1055582	4	39700173	UBE2K	T	C	0.02051	0.00254	6.76083e-16	65.2024
	Apolipoprotein A	rs6847335	4	42176242	BEND4;LOC105374428	G	T	0.01531	0.002794	4.29536e-08	30.026
	Apolipoprotein A	rs7656088	4	55499537	LINC02260;KIT	T	C	0.01641	0.002535	9.54993e-11	41.9046
	Apolipoprotein A	rs1718859	4	57948224	IGFBP7	C	T	0.01562	0.002578	1.36144e-09	36.711
	Apolipoprotein A	rs9884390	4	69373407	TMPRSS11E;UGT2B17	C	T	0.02599	0.00302	7.58578e-18	74.0626
	Apolipoprotein A	rs9307811	4	83923869	LIN54	T	C	0.01696	0.002885	4.18794e-09	34.5589
	Apolipoprotein A	rs10489044	4	87976387	AFF1	G	A	-0.02534	0.003196	2.23872e-15	62.8637
	Apolipoprotein A	rs28824216	4	92599431	CCSER1;LNCPRESS2	T	C	0.05212	0.008857	3.99025e-09	34.6286
	Apolipoprotein A	rs1789896	4	100256984	ADH1C	A	G	0.01742	0.002536	6.45654e-12	47.1843
	Apolipoprotein A	rs13107325	4	103188709	SLC39A8	T	C	-0.1008	0.00483	1.12202e-96	435.539
	Apolipoprotein A	rs148827772	4	110766064	RRH	G	A	-0.07281	0.008999	5.88844e-16	65.4626
	Apolipoprotein A	rs72729623	4	154208278	TRIM2	T	C	-0.02283	0.003607	2.45471e-10	40.0608
	Apolipoprotein A	rs2910949	5	39522481	LINC02104	G	T	0.0164	0.002661	7.19449e-10	37.9838
	Apolipoprotein A	rs62369502	5	43815578	NNT;FGF10	C	T	-0.03243	0.004768	1.02329e-11	46.2617
	Apolipoprotein A	rs182865078	5	53344318	ARL15	T	C	-0.03856	0.005358	6.16595e-13	51.7927
	Apolipoprotein A	rs40270	5	55804552	LINC01948;C5orf67	C	A	-0.03115	0.003022	6.60693e-25	106.25
	Apolipoprotein A	rs13179413	5	55868097	C5orf67	T	C	-0.0228	0.002855	1.38038e-15	63.776
	Apolipoprotein A	rs13154549	5	61944322	IPO11;HTR1A	G	A	-0.02945	0.005049	5.45758e-09	34.022
	Apolipoprotein A	rs2703636	5	72922647	ARHGEF28	T	C	0.0174	0.002848	1e-09	37.3266
	Apolipoprotein A	rs147512464	5	96869270	LINC01340	C	A	0.04809	0.008023	2.04174e-09	35.9282
	Apolipoprotein A	rs12516065	5	111226812	NREP	T	C	0.01664	0.002703	7.55092e-10	37.8978
	Apolipoprotein A	rs3749748	5	127350549	LINC01184	T	C	0.02672	0.002948	1.25893e-19	82.152
	Apolipoprotein A	rs254563	5	134440426	C5orf66	A	G	-0.02504	0.002588	3.80189e-22	93.6138
	Apolipoprotein A	rs10068682	5	134599652	C5orf66	A	G	0.01655	0.003031	4.77529e-08	29.8143
	Apolipoprotein A	rs32578	5	149211868	PPARGC1B	A	G	0.0176	0.002749	1.53462e-10	40.9898
	Apolipoprotein A	rs17115481	5	153358226	LINC01861;FAM114A2	A	G	0.02409	0.002869	4.67735e-17	70.5038
	Apolipoprotein A	rs2339234	5	170612546	RANBP17	A	G	-0.01507	0.002735	3.59749e-08	30.3607
	Apolipoprotein A	rs147577717	5	180437583	BTNL3;BTNL9	T	C	-0.07158	0.01031	3.89045e-12	48.2021
	Apolipoprotein A	rs9265545	6	31298197	LINC02571;HLA-B	C	T	-0.03064	0.00271	1.1749e-29	127.832
	Apolipoprotein A	rs1612904	6	32669018	HLA-DQB1;HLA-DQA2	A	C	0.03901	0.002607	1.34896e-50	223.908	excluded	excluded	excluded
	Apolipoprotein A	rs112495680	6	34223098	SMIM29;NUDT3	G	A	-0.04105	0.003734	4.16869e-28	120.859
	Apolipoprotein A	rs2395617	6	35285720	DEF6	C	A	-0.02697	0.003876	3.46737e-12	48.4166
	Apolipoprotein A	rs9357382	6	41985627	CCND3	A	G	-0.0184	0.002888	1.89234e-10	40.5921
	Apolipoprotein A	rs9471972	6	42915021	CNPY3-GNMT	A	G	0.03295	0.002544	2.29087e-38	167.755
	Apolipoprotein A	rs6458867	6	52629980	GSTA2;GSTA1	G	A	0.01552	0.002652	4.86407e-09	34.2481
	Apolipoprotein A	rs12200565	6	100983589	ASCC3	C	T	-0.01388	0.002542	4.73151e-08	29.8145
	Apolipoprotein A	rs6568416	6	106357917	PREP;PRDM1	A	G	0.01493	0.00257	6.30957e-09	33.7484
	Apolipoprotein A	rs7757193	6	109510972	CCDC162P	A	G	-0.01874	0.002642	1.31826e-12	50.3122
	Apolipoprotein A	rs3822854	6	116316896	FRK	G	A	0.02295	0.002588	7.4131e-19	78.6388	excluded
	Apolipoprotein A	rs80010360	6	126584910	NONE;CENPW	A	G	0.03663	0.00605	1.41254e-09	36.6575
	Apolipoprotein A	rs72959041	6	127454893	RSPO3	A	G	-0.05047	0.005895	1.12202e-17	73.2992
	Apolipoprotein A	rs12196247	6	139350182	ABRACL	A	G	0.01613	0.002834	1.25314e-08	32.3943
	Apolipoprotein A	rs4896469	6	139843787	LINC01625;FILNC1	G	A	-0.02022	0.002692	5.88844e-14	56.4173
	Apolipoprotein A	rs12208357	6	160543148	SLC22A1	T	C	-0.02947	0.004999	3.74111e-09	34.7531
	Apolipoprotein A	rs41272086	6	161008646	LPA	A	G	-0.04566	0.004116	1.34896e-28	123.061
	Apolipoprotein A	rs9458786	6	163736814	PACRG-AS1	G	A	-0.01695	0.002709	3.99025e-10	39.1491
	Apolipoprotein A	rs10233430	7	1051664	C7orf50	C	T	-0.02324	0.002563	1.23027e-19	82.2195
	Apolipoprotein A	rs13235365	7	6456091	DAGLB	T	C	0.03202	0.002847	2.39883e-29	126.493
	Apolipoprotein A	rs10242866	7	17920613	SNX13	T	C	-0.03464	0.002595	1.14815e-40	178.189
	Apolipoprotein A	rs76456334	7	25827967	LOC646588	C	T	-0.05467	0.006557	7.58578e-17	69.5165
	Apolipoprotein A	rs2726069	7	36170392	LOC101928618;EEPD1	G	T	-0.01848	0.003169	5.54626e-09	34.0063
	Apolipoprotein A	rs73109470	7	44799347	ZMIZ2	C	T	-0.02344	0.003678	1.83231e-10	40.6155
	Apolipoprotein A	rs34767118	7	50271064	SPATA48;IKZF1	G	A	0.02055	0.002716	3.80189e-14	57.2485
	Apolipoprotein A	rs17685237	7	91987669	ANKIB1	C	A	-0.02774	0.005061	4.23643e-08	30.0428
	Apolipoprotein A	rs445	7	92408370	CDK6	T	C	-0.02567	0.00433	3.0761e-09	35.146
	Apolipoprotein A	rs17883513	7	94974185	PON1;PON3	G	A	0.0452	0.006937	7.24436e-11	42.4555
	Apolipoprotein A	rs10808119	7	101840716	CUX1	A	G	-0.01429	0.002545	1.97242e-08	31.5275
	Apolipoprotein A	rs150483923	7	106957161	COG5	A	C	0.02423	0.003036	1.44544e-15	63.6947
	Apolipoprotein A	rs1364422	7	130445981	KLF14;MIR29A	T	C	-0.03913	0.00283	1.8197e-43	191.182
	Apolipoprotein A	rs11973318	7	134681306	AGBL3	C	T	-0.02225	0.003629	8.64968e-10	37.5912
	Apolipoprotein A	rs35229763	7	135246305	NUP205	G	A	-0.02021	0.003122	9.54993e-11	41.9051
	Apolipoprotein A	rs1316352	7	150346270	GIMAP6;GIMAP2	T	C	-0.01813	0.003275	3.0903e-08	30.6459
	Apolipoprotein A	rs7794796	7	150540196	TMEM176A;AOC1	T	C	-0.02061	0.002715	3.16228e-14	57.6257
	Apolipoprotein A	rs2409547	8	9108310	LOC101929128;LOC157273	G	A	0.01874	0.002709	4.46684e-12	47.8543
	Apolipoprotein A	rs9987289	8	9183358	LOC157273	G	A	0.1286	0.004387	5.01187e-189	859.304
	Apolipoprotein A	rs1864586	8	10732932	LOC101929229;XKR6	C	T	-0.0163	0.002767	3.83707e-09	34.7022
	Apolipoprotein A	rs6985490	8	19509511	CSGALNACT1	T	C	0.02058	0.002638	6.0256e-15	60.8613
	Apolipoprotein A	rs80041799	8	19753467	INTS10;LPL	T	C	0.1096	0.01169	6.91831e-21	87.9006
	Apolipoprotein A	rs255	8	19811901	LPL	C	T	0.1107	0.003607	1e-200	941.896
	Apolipoprotein A	rs6989064	8	19941448	LPL;SLC18A1	T	C	0.06085	0.002546	3.16228e-126	571.221
	Apolipoprotein A	rs56090699	8	19998949	LPL;SLC18A1	C	T	0.01891	0.00279	1.23027e-11	45.9383
	Apolipoprotein A	rs2116338	8	64378093	LOC102724612	C	A	0.01769	0.003124	1.47571e-08	32.0652
	Apolipoprotein A	rs17687300	8	71571981	LACTB2-AS1	C	T	0.03609	0.005701	2.44343e-10	40.0748
	Apolipoprotein A	rs13258782	8	74810467	LINC01617;ELOC	G	A	-0.01948	0.003416	1.17761e-08	32.5194
	Apolipoprotein A	rs116976900	8	100605636	VPS13B	G	A	0.04022	0.007048	1.1508e-08	32.5651
	Apolipoprotein A	rs2247355	8	103876780	AZIN1-AS1	T	C	0.02256	0.00329	6.91831e-12	47.0204
	Apolipoprotein A	rs2737212	8	116621214	TRPS1	T	C	0.04195	0.002564	3.89045e-60	267.687
	Apolipoprotein A	rs7463588	8	121878404	SNTB1;HAS2	C	T	-0.01534	0.002583	2.89734e-09	35.2697
	Apolipoprotein A	rs72647336	8	126445055	TRIB1	A	G	-0.03471	0.005889	3.77572e-09	34.7397
	Apolipoprotein A	rs4871603	8	126480367	TRIB1;LINC00861	T	C	0.02094	0.00267	4.46684e-15	61.5079
	Apolipoprotein A	rs7817574	8	144302570	GPIHBP1;ZFP41	C	T	0.04627	0.003262	1.1749e-45	201.201
	Apolipoprotein A	rs686030	9	15304782	TTC39B	A	C	0.07991	0.003641	1e-106	481.683
	Apolipoprotein A	rs76530346	9	94010298	AUH	A	G	-0.02572	0.004352	3.39625e-09	34.9272
	Apolipoprotein A	rs74500135	9	106603816	LINC01492;LOC101928523	C	T	0.08028	0.01345	2.38232e-09	35.6263
	Apolipoprotein A	rs13300004	9	107422611	OR13C9;OR13D1	G	A	-0.07745	0.01148	1.54882e-11	45.5155
	Apolipoprotein A	rs2297402	9	107579880	ABCA1	T	C	-0.08329	0.008629	4.7863e-22	93.1676
	Apolipoprotein A	rs2066714	9	107586753	ABCA1	C	T	0.07368	0.003804	1.41254e-83	375.161
	Apolipoprotein A	rs11789603	9	107647019	ABCA1	T	C	0.1217	0.004093	2.51189e-194	884.092
	Apolipoprotein A	rs2740488	9	107661742	ABCA1	C	A	-0.09781	0.002878	1e-200	1155.01
	Apolipoprotein A	rs635634	9	136155000	ABO;SURF6	T	C	0.04096	0.003283	9.77237e-36	155.66	excluded
	Apolipoprotein A	rs459797	9	136862529	VAV2;BRD3OS	A	G	-0.01974	0.003517	1.99986e-08	31.5028
	Apolipoprotein A	rs75406471	10	5257647	AKR1C4	A	G	-0.02501	0.003503	9.33254e-13	50.9738
	Apolipoprotein A	rs112791499	10	30480724	JCAD;LOC101929279	T	C	-0.0526	0.009246	1.27938e-08	32.3641
	Apolipoprotein A	rs2804894	10	33647091	NRP1;LINC00838	A	G	0.02163	0.002902	9.12011e-14	55.5544
	Apolipoprotein A	rs7076198	10	45996309	MARCHF8	T	C	0.04479	0.002969	2.04174e-51	227.584
	Apolipoprotein A	rs7080386	10	65048306	JMJD1C	A	C	0.01856	0.002577	5.88844e-13	51.8713
	Apolipoprotein A	rs703974	10	80948593	ZMIZ1	G	A	0.02151	0.002571	5.88844e-17	69.9966
	Apolipoprotein A	rs10458643	10	81152268	ZCCHC24	A	G	-0.01649	0.002559	1.1722e-10	41.5241
	Apolipoprotein A	rs2068888	10	94839642	CYP26A1;MYOF	A	G	0.0168	0.002547	4.2658e-11	43.5072
	Apolipoprotein A	rs59653258	10	95319511	CEP55;FFAR4	C	T	-0.02008	0.00312	1.2331e-10	41.4208
	Apolipoprotein A	rs10883451	10	101924418	ERLIN1	C	T	0.02845	0.002533	2.88403e-29	126.152
	Apolipoprotein A	rs2803611	10	113922728	GPAM	G	A	-0.0464	0.00284	5.37032e-60	266.931
	Apolipoprotein A	rs17129638	10	113981435	GPAM;TECTB	C	T	-0.04149	0.003567	2.81838e-31	135.295
	Apolipoprotein A	rs4917675	10	115799477	NHLRC2;ADRB1	C	T	0.01772	0.002914	1.19124e-09	36.9784
	Apolipoprotein A	rs2901285	10	122860694	WDR11;FGFR2	A	C	-0.0369	0.004506	2.63027e-16	67.0611
	Apolipoprotein A	rs4450131	10	126383363	FAM53B	C	T	0.01443	0.00255	1.52055e-08	32.0223
	Apolipoprotein A	rs2218793	11	10380828	CAND1.11	A	C	-0.02612	0.002815	1.69824e-20	86.0973
	Apolipoprotein A	rs12273363	11	27744859	BDNF;KIF18A	C	T	-0.02764	0.003127	9.54993e-19	78.1304
	Apolipoprotein A	rs2269434	11	47360412	MYBPC3	C	T	0.04385	0.00266	4.67735e-61	271.754
	Apolipoprotein A	rs7107356	11	47676170	MTCH2;AGBL2	G	A	0.01722	0.002534	1.09648e-11	46.1799
	Apolipoprotein A	rs663925	11	59815517	OOSP2	G	A	0.01483	0.002609	1.30918e-08	32.3098
	Apolipoprotein A	rs102275	11	61557803	TMEM258	C	T	-0.0377	0.002652	7.4131e-46	202.086
	Apolipoprotein A	rs2302263	11	64021821	PLCB3	T	C	-0.0301	0.004479	1.77828e-11	45.1618
	Apolipoprotein A	rs513615	11	68705504	IGHMBP2	T	G	-0.01628	0.002792	5.47016e-09	33.9999
	Apolipoprotein A	rs7119167	11	73228685	FAM168A	C	T	0.02094	0.003107	1.54882e-11	45.4225
	Apolipoprotein A	rs72997616	11	75474195	LOC283214	A	C	-0.0713	0.004376	1.07152e-59	265.475
	Apolipoprotein A	rs1255536	11	95318585	LOC100129203;FAM76B	A	G	0.01812	0.002854	2.19786e-10	40.3096
	Apolipoprotein A	rs11216153	11	116705100	APOC3;APOA1	T	G	0.1059	0.003485	1e-200	923.393
	Apolipoprotein A	rs1076485	11	116772441	SIK3	T	C	0.07052	0.003871	3.63078e-74	331.878
	Apolipoprotein A	rs141368429	11	117221862	CEP164	T	C	-0.07264	0.005914	1.12202e-34	150.865
	Apolipoprotein A	rs15818	11	118952173	VPS11	G	A	-0.02173	0.00258	3.71535e-17	70.9382
	Apolipoprotein A	rs11218752	11	122552600	UBASH3B	T	C	0.02285	0.002623	3.01995e-18	75.8885
	Apolipoprotein A	rs7134035	12	6733889	LPAR5	T	C	0.02454	0.003308	1.20226e-13	55.0324
	Apolipoprotein A	rs11045172	12	20470221	LINC02468;PDE3A	C	A	0.02957	0.0032	2.39883e-20	85.3892
	Apolipoprotein A	rs4762756	12	20597577	PDE3A	C	T	0.01797	0.002908	6.42688e-10	38.1863
	Apolipoprotein A	rs11169567	12	51204938	ATF1	C	T	0.01764	0.002577	7.58578e-12	46.8563
	Apolipoprotein A	rs11611695	12	54053761	ATF7;ATP5MC2	G	T	-0.02046	0.003435	2.5704e-09	35.4779
	Apolipoprotein A	rs841828	12	57460682	NEMP1	C	T	0.01922	0.002982	1.15878e-10	41.5424
	Apolipoprotein A	rs3809114	12	57848639	INHBE	A	G	0.02987	0.002595	1.1749e-30	132.494
	Apolipoprotein A	rs7304603	12	71114400	PTPRR	C	T	-0.01634	0.00255	1.48594e-10	41.0605
	Apolipoprotein A	rs7960703	12	71309521	PTPRR	A	G	0.01548	0.002688	8.45279e-09	33.1653
	Apolipoprotein A	rs10745954	12	103483094	ASCL1;LOC101929058	G	A	-0.01476	0.002537	6.01174e-09	33.8479
	Apolipoprotein A	rs10774708	12	109893156	KCTD10	G	A	0.02878	0.002537	7.76247e-30	128.689
	Apolipoprotein A	rs11065979	12	112059557	ATXN2-AS;BRAP	T	C	-0.01783	0.002561	3.38844e-12	48.4712
	Apolipoprotein A	rs10846497	12	123761686	CDK2AP1;SBNO1	G	A	0.06085	0.004389	1.07152e-43	192.216
	Apolipoprotein A	rs825457	12	124538302	ZNF664-RFLNA	A	C	-0.04503	0.003488	3.98107e-38	166.668
	Apolipoprotein A	rs921919	12	125265201	SCARB1	A	G	-0.05462	0.002751	1.04713e-87	394.205
	Apolipoprotein A	rs7136506	12	125326153	SCARB1	C	T	-0.04454	0.003129	5.62341e-46	202.623
	Apolipoprotein A	rs12855287	13	30971237	LINC00426;LINC01058	A	G	-0.0383	0.005805	4.16869e-11	43.5304
	Apolipoprotein A	rs183078	13	49513352	CYSLTR2;FNDC3A	G	A	0.01831	0.002582	1.34896e-12	50.288
	Apolipoprotein A	rs34350725	13	95238470	TGDS	T	G	-0.01529	0.002637	6.66807e-09	33.6198
	Apolipoprotein A	rs144846334	13	103737747	SLC10A2;LINC01309	A	G	0.0851	0.01296	5.12861e-11	43.1171
	Apolipoprotein A	rs9604045	13	113927208	CUL4A;LAMP1	T	G	0.02102	0.003049	5.37032e-12	47.5281
	Apolipoprotein A	rs12432194	14	24636025	IRF9	T	C	-0.02167	0.003348	9.54993e-11	41.8935
	Apolipoprotein A	rs111849006	14	52581893	NID2;PTGDR	A	G	0.01958	0.003344	4.75335e-09	34.2841
	Apolipoprotein A	rs7156516	14	69280049	ZFP36L1;ACTN1	T	G	-0.02418	0.002959	3.01995e-16	66.7763
	Apolipoprotein A	rs13379043	14	74250126	ELMSAN1	C	T	0.03037	0.002881	5.49541e-26	111.123
	Apolipoprotein A	rs2111705	14	75261641	YLPM1	A	G	-0.0183	0.002544	6.16595e-13	51.7449
	Apolipoprotein A	rs61980899	14	81676844	GTF2A1	C	T	-0.01712	0.002553	2.04174e-11	44.9682
	Apolipoprotein A	rs17124112	14	88605509	LINC01146;KCNK10	A	C	-0.02598	0.004674	2.71644e-08	30.8959
	Apolipoprotein A	rs7147511	14	100794818	SLC25A47	T	C	-0.02137	0.002557	6.30957e-17	69.847
	Apolipoprotein A	rs2494748	14	105258892	AKT1	T	C	-0.04431	0.002613	1.62181e-64	287.557
	Apolipoprotein A	rs77384212	14	105428491	AHNAK2	C	T	-0.04494	0.00808	2.66686e-08	30.9345
	Apolipoprotein A	rs11161243	15	26105761	ATP10A	G	A	0.01441	0.002578	2.2751e-08	31.2437
	Apolipoprotein A	rs28624578	15	31637666	KLF13	C	T	-0.02035	0.003376	1.66725e-09	36.3349
	Apolipoprotein A	rs7170463	15	41888918	TYRO3;MGA	G	A	0.01911	0.002742	3.16228e-12	48.5721
	Apolipoprotein A	rs150844304	15	43726625	TP53BP1	C	A	-0.1	0.008146	1.1749e-34	150.699
	Apolipoprotein A	rs1318175	15	58586129	AQP9;LIPC	T	C	-0.08187	0.003473	6.30957e-123	555.7
	Apolipoprotein A	rs12898210	15	58639710	AQP9;LIPC	G	T	-0.05715	0.003914	2.75423e-48	213.202
	Apolipoprotein A	rs1601933	15	58671559	AQP9;LIPC	T	C	-0.08009	0.002583	1e-200	961.408	excluded	excluded	excluded
	Apolipoprotein A	rs11632618	15	58724706	LIPC	A	G	0.1575	0.00497	1e-200	1004.27
	Apolipoprotein A	rs80236739	15	58972699	ADAM10	G	A	-0.04254	0.005808	2.39883e-13	53.6465
	Apolipoprotein A	rs117399007	15	59264999	SLTM;RNF111	T	C	-0.03636	0.006245	5.80764e-09	33.8987
	Apolipoprotein A	rs12909187	15	75457873	PPCDC;C15orf39	C	T	0.0192	0.002636	3.23594e-13	53.0532
	Apolipoprotein A	rs8039305	15	91422543	FURIN	C	T	0.01631	0.002548	1.54882e-10	40.9741
	Apolipoprotein A	rs756559	15	101907189	PCSK6	G	A	0.02204	0.002713	4.57088e-16	65.9969
	Apolipoprotein A	rs72766660	16	2254626	MLST8	A	G	-0.03296	0.005962	3.2434e-08	30.5626
	Apolipoprotein A	rs187435509	16	4844729	SMIM22	T	G	-0.03978	0.007099	2.10378e-08	31.4004
	Apolipoprotein A	rs12928099	16	15150505	PDXDC1	A	C	0.01748	0.002782	3.34195e-10	39.4792
	Apolipoprotein A	rs7184668	16	23847946	PRKCB	C	A	0.01588	0.002909	4.76431e-08	29.7998
	Apolipoprotein A	rs33042	16	28139077	XPO6	A	G	0.02157	0.002966	3.54813e-13	52.8881
	Apolipoprotein A	rs12149842	16	53366548	CHD9;LOC643802	G	T	0.0155	0.002778	2.42661e-08	31.1314
	Apolipoprotein A	rs75152587	16	56579961	BBS2;MT4	T	G	-0.08887	0.01147	9.12011e-15	60.0321
	Apolipoprotein A	rs16962767	16	56873789	NUP93	C	T	-0.09848	0.004276	1.99526e-117	530.421
	Apolipoprotein A	rs9989419	16	56985139	HERPUD1;CETP	G	A	0.1019	0.00259	1e-200	1547.92			excluded
	Apolipoprotein A	rs7186799	16	57220016	FAM192A	C	A	-0.017	0.002558	3.01995e-11	44.1669
	Apolipoprotein A	rs113563886	16	67947158	PSKH1	C	T	0.07205	0.003974	1.86209e-73	328.709
	Apolipoprotein A	rs141859350	16	68138715	NFATC3	A	G	-0.09373	0.00673	4.36516e-44	193.967
	Apolipoprotein A	rs79940707	16	72181553	PMFBP1	T	C	0.02661	0.003483	2.18776e-14	58.3691
	Apolipoprotein A	rs2925979	16	81534790	CMIP	C	T	0.03773	0.002764	2.04174e-42	186.336
	Apolipoprotein A	rs12922388	16	88073699	BANP	T	G	-0.01663	0.002571	1e-10	41.8389
	Apolipoprotein A	rs11078597	17	1618363	MIR22HG	C	T	0.02041	0.003253	3.54813e-10	39.3657
	Apolipoprotein A	rs4790336	17	2326480	METTL16	T	C	-0.01714	0.0026	4.36516e-11	43.4585
	Apolipoprotein A	rs2955617	17	7538785	SHBG;ATP1B2	A	C	0.02144	0.002679	1.23027e-15	64.0478
	Apolipoprotein A	rs2585398	17	8054860	PER1	A	C	-0.01699	0.002565	3.54813e-11	43.8745
	Apolipoprotein A	rs4792800	17	16845167	TNFRSF13B	G	A	-0.02748	0.0042	6.0256e-11	42.809
	Apolipoprotein A	rs752579	17	17660347	RAI1	T	C	0.01684	0.002633	1.62181e-10	40.9056
	Apolipoprotein A	rs2071379	17	26695832	VTN	G	A	-0.02584	0.00258	1.31826e-23	100.31			excluded
	Apolipoprotein A	rs6505176	17	28661769	TMIGD1	G	T	-0.02074	0.002703	1.65959e-14	58.8743
	Apolipoprotein A	rs4795386	17	37746847	CDK12;NEUROD2	G	A	0.03543	0.002853	2.0893e-35	154.219
	Apolipoprotein A	rs34138141	17	40781561	TUBG1;TUBG2	T	G	-0.02023	0.002817	6.91831e-13	51.5725
	Apolipoprotein A	rs72836561	17	41926126	CD300LG	T	C	-0.1619	0.007199	6.30957e-112	505.766
	Apolipoprotein A	rs34931250	17	66879927	ABCA8	T	C	-0.06433	0.005281	3.89045e-34	148.387
	Apolipoprotein A	rs3744219	17	76400236	PGS1	A	G	0.03591	0.002594	1.41254e-43	191.642
	Apolipoprotein A	rs592962	18	2974115	LPIN2	C	T	-0.01846	0.002601	1.28825e-12	50.3712
	Apolipoprotein A	rs4632228	18	19641009	MIB1;GATA6-AS1	T	G	-0.02417	0.00312	9.33254e-15	60.0128
	Apolipoprotein A	rs77306211	18	46502100	SMAD7;LOC100129878	A	C	-0.04939	0.008917	3.05492e-08	30.679
	Apolipoprotein A	rs80204526	18	47066144	RPL17;LIPG	A	C	0.4442	0.01212	1e-200	1343.23
	Apolipoprotein A	rs8090363	18	47133828	LIPG;ACAA2	G	A	0.07695	0.0026	1.99526e-192	875.932
	Apolipoprotein A	rs12955308	18	47227334	LIPG;ACAA2	G	A	0.05362	0.002557	1.1749e-97	439.736
	Apolipoprotein A	rs7238484	18	57735552	PMAIP1;MC4R	T	G	-0.0305	0.002866	1.90546e-26	113.252
	Apolipoprotein A	rs117466303	18	63802542	CDH7;CDH19	A	C	0.04103	0.007506	4.59198e-08	29.8804
	Apolipoprotein A	rs35137994	19	8429066	ANGPTL4	T	C	0.04754	0.00557	1.41254e-17	72.8464
	Apolipoprotein A	rs116843064	19	8429323	ANGPTL4	A	G	0.1866	0.009203	1.94984e-91	411.116
	Apolipoprotein A	rs7187	19	11275258	KANK2	G	A	-0.02192	0.002699	4.57088e-16	65.9592
	Apolipoprotein A	rs737337	19	11347493	DOCK6	C	T	-0.05709	0.004777	6.45654e-33	142.827
	Apolipoprotein A	rs17711565	19	18407643	MIR3188;LSM4	G	A	0.01824	0.002728	2.29087e-11	44.7055
	Apolipoprotein A	rs4805881	19	33896432	PEPD	C	A	0.02921	0.002691	1.90546e-27	117.825
	Apolipoprotein A	rs2965169	19	45251156	BCL3	C	A	0.01771	0.002604	1.04713e-11	46.2546
	Apolipoprotein A	rs429358	19	45411941	ZNF285;ZNF229	C	T	-0.1244	0.003495	1e-200	1266.91	excluded	excluded	excluded
	Apolipoprotein A	rs144311893	19	45423944	APOC1;APOC1P1	T	C	0.1484	0.008868	6.76083e-63	280.038
	Apolipoprotein A	rs5157	19	45447161	APOC4-APOC2	C	T	0.03441	0.00257	7.07946e-41	179.268
	Apolipoprotein A	rs56945014	19	52436172	ZNF613	G	A	-0.02126	0.003098	6.76083e-12	47.0938
	Apolipoprotein A	rs367070	19	54800500	LILRA3	G	A	0.05549	0.003036	1.25893e-74	334.061
	Apolipoprotein A	rs144033177	20	571467	CSNK2A1;TCF15	C	A	-0.06861	0.01029	2.5704e-11	44.4574
	Apolipoprotein A	rs1132274	20	17596155	RRBP1	A	C	-0.03683	0.003492	5.12861e-26	111.238
	Apolipoprotein A	rs79392518	20	30073908	LINC00028	C	T	0.02724	0.003777	5.62341e-13	52.014
	Apolipoprotein A	rs2425023	20	33832494	MMP24;MMP24-AS1-EDEM2	C	T	-0.01712	0.002698	2.21309e-10	40.2646
	Apolipoprotein A	rs1800961	20	43042364	HNF4A	T	C	-0.2085	0.007255	1.25893e-181	825.919
	Apolipoprotein A	rs6018652	20	46340974	SULF2	A	G	0.03406	0.003122	1.04713e-27	119.021
	Apolipoprotein A	rs74963256	20	51588847	TSHZ2	C	T	-0.02872	0.004397	6.45654e-11	42.6634
	Apolipoprotein A	rs55946717	20	62363869	ZGPAT	A	G	-0.02256	0.002698	6.16595e-17	69.9189
	Apolipoprotein A	rs2823293	21	16846973	NRIP1;USP25	G	A	-0.01914	0.003141	1.09396e-09	37.132
	Apolipoprotein A	rs235314	21	46271452	PTTG1IP	T	C	-0.02476	0.002544	2.18776e-22	94.7255
	Apolipoprotein A	rs9983783	21	46901003	COL18A1	T	C	-0.02087	0.00318	5.24807e-11	43.0716
	Apolipoprotein A	rs2256609	22	21925017	UBE2L3	G	A	-0.04204	0.003235	1.25893e-38	168.879
	Apolipoprotein A	rs9608783	22	29975447	NIPSNAP1	G	A	0.01894	0.003	2.73527e-10	39.8582
	Apolipoprotein A	rs9608972	22	30931307	SEC14L6	C	T	-0.02157	0.002959	3.0903e-13	53.1386
	Apolipoprotein A	rs2277844	22	38577515	PLA2G6	A	G	-0.02635	0.002557	6.76083e-25	106.194
	Apolipoprotein A	rs28570255	22	50347996	CRELD2;PIM3	C	A	-0.02031	0.003039	2.34423e-11	44.6641
	Apolipoprotein B	rs12046278	1	10799577	CASZ1	C	T	-0.01781	0.002641	1.54882e-11	45.4769
	Apolipoprotein B	rs4661712	1	16493225	EPHA2;ARHGEF19	A	G	0.01879	0.002558	2.0893e-13	53.9576
	Apolipoprotein B	rs61775180	1	25793663	MACO1	T	C	-0.0329	0.002556	6.45654e-38	165.68
	Apolipoprotein B	rs75460349	1	27180088	ZDHHC18	C	A	0.1169	0.008422	7.76247e-44	192.663
	Apolipoprotein B	rs112693563	1	45237714	KIF2C;RPS8	C	T	0.02056	0.003124	4.67735e-11	43.3136
	Apolipoprotein B	rs11591147	1	55505647	PCSK9	T	G	-0.4397	0.009549	1e-200	2120.3
	Apolipoprotein B	rs693668	1	55521109	PCSK9	A	G	0.04268	0.002641	9.54993e-59	261.163
	Apolipoprotein B	rs1183851	1	62958658	DOCK7	C	T	0.02505	0.002593	4.46684e-22	93.3277
	Apolipoprotein B	rs2811602	1	93324269	DIPK1A	T	C	0.0264	0.004204	3.39625e-10	39.4351
	Apolipoprotein B	rs35271870	1	109776285	SARS	C	T	-0.1387	0.00446	1e-200	967.126
	Apolipoprotein B	rs35358959	1	109824250	PSRC1	A	G	-0.1392	0.004694	3.16228e-193	879.412
	Apolipoprotein B	rs17036094	1	109834940	MYBPHL	C	A	-0.1222	0.01146	1.47911e-26	113.703
	Apolipoprotein B	rs61805075	1	182136401	ZNF648;LINC01344	A	G	0.01726	0.002681	1.22744e-10	41.4465
	Apolipoprotein B	rs2642438	1	220970028	45352	G	A	0.02174	0.002751	2.69153e-15	62.4508
	Apolipoprotein B	rs10864726	1	230296153	GALNT2	T	C	-0.02784	0.002578	3.38844e-27	116.62
	Apolipoprotein B	rs10910476	1	234734956	LINC01354;IRF2BP2	T	C	0.01856	0.002545	3.01995e-13	53.1839
	Apolipoprotein B	rs496654	1	234851165	LOC101927787;LINC01132	C	A	0.0462	0.002522	5.7544e-75	335.578
	Apolipoprotein B	rs6426328	1	246891260	SCCPDH	T	G	0.01527	0.002521	1.38676e-09	36.6887
	Apolipoprotein B	rs141970801	2	21152755	LDAH;APOB	A	G	-0.223	0.006533	1e-200	1165.16
	Apolipoprotein B	rs143375141	2	21179426	LDAH;APOB	T	C	-0.07544	0.005361	5.62341e-45	198.021
	Apolipoprotein B	rs76935526	2	21386353	TDRD15;LINC01822	T	C	0.1064	0.003278	1e-200	1053.57
	Apolipoprotein B	rs62141278	2	27768381	GCKR;C2orf16	T	C	-0.03644	0.00308	2.75423e-32	139.977
	Apolipoprotein B	rs1565326	2	28557080	BABAM2	T	C	-0.0274	0.004661	4.14e-09	34.5575
	Apolipoprotein B	rs72613899	2	43467835	THADA	A	G	0.02029	0.003454	4.2658e-09	34.508
	Apolipoprotein B	rs75331444	2	44069772	ABCG8	A	G	-0.1148	0.005099	3.98107e-112	506.89
	Apolipoprotein B	rs35206901	2	44097360	ABCG8	G	A	-0.0353	0.003265	3.01995e-27	116.892
	Apolipoprotein B	rs4671050	2	62988169	EHBP1	T	G	-0.02405	0.002718	8.91251e-19	78.2945
	Apolipoprotein B	rs2304566	2	85890758	SFTPB	C	T	-0.0158	0.00281	1.87932e-08	31.6156
	Apolipoprotein B	rs150474434	2	118845121	INSIG2	A	G	-0.04133	0.004194	6.45654e-23	97.1122
	Apolipoprotein B	rs17050272	2	121306440	LINC01101;GLI2	A	G	-0.02373	0.002559	1.77828e-20	85.9914
	Apolipoprotein B	rs6430554	2	135638461	CCNT2-AS1	T	C	0.01492	0.002587	7.96159e-09	33.2617
	Apolipoprotein B	rs12614487	2	158434569	ACVR1C	T	C	-0.02759	0.00476	6.74528e-09	33.5961
	Apolipoprotein B	rs13389219	2	165528876	COBLL1	T	C	-0.02209	0.002574	9.12011e-18	73.6503
	Apolipoprotein B	rs28689500	2	169831376	ABCB11	T	G	-0.0264	0.002584	1.69824e-24	104.381
	Apolipoprotein B	rs140201293	2	204015972	NBEAL1	C	T	-0.0326	0.003799	9.33254e-18	73.6371
	Apolipoprotein B	rs1250258	2	216300185	FN1	T	C	0.01704	0.002861	2.5704e-09	35.4735
	Apolipoprotein B	rs17868336	2	234638006	UGT1A3	G	A	0.03295	0.005696	7.29458e-09	33.4635
	Apolipoprotein B	rs59104589	2	242237902	HDLBP	T	C	-0.01936	0.002619	1.44544e-13	54.6437
	Apolipoprotein B	rs13098031	3	12239931	SYN2;PPARG	T	G	-0.01959	0.002843	5.62341e-12	47.4805
	Apolipoprotein B	rs2643826	3	27562988	SLC4A7;EOMES	T	C	-0.01449	0.002535	1.09144e-08	32.6724
	Apolipoprotein B	rs9834932	3	32535382	CMTM6	G	A	-0.03944	0.004414	4.0738e-19	79.8379
	Apolipoprotein B	rs13066351	3	58398215	PXK	T	C	-0.03139	0.004577	6.91831e-12	47.035
	Apolipoprotein B	rs9823839	3	69880602	MITF	C	T	0.01549	0.002537	1.01859e-09	37.2788
	Apolipoprotein B	rs9841897	3	122282569	PARP9	C	T	0.0213	0.003456	7.16143e-10	37.985
	Apolipoprotein B	rs78946096	3	132188163	DNAJC13	G	A	-0.04612	0.005403	1.41254e-17	72.8633
	Apolipoprotein B	rs35681043	3	135980425	PCCB	G	T	0.0152	0.002657	1.0666e-08	32.7268
	Apolipoprotein B	rs11709868	3	142648844	LOC100507389	T	G	-0.0192	0.00276	3.46737e-12	48.3932
	Apolipoprotein B	rs6785233	3	170756985	SLC2A2;TNIK	G	T	0.02787	0.004678	2.54683e-09	35.4939
	Apolipoprotein B	rs13108218	4	3443931	HGFAC	G	A	-0.03121	0.002611	6.30957e-33	142.881
	Apolipoprotein B	rs4234798	4	7219933	SORCS2	G	T	0.01487	0.002585	8.74984e-09	33.0903
	Apolipoprotein B	rs7660034	4	57954955	IGFBP7	A	G	-0.01512	0.002717	2.6485e-08	30.9688
	Apolipoprotein B	rs34707604	4	69491456	UGT2B17;UGT2B15	C	T	0.02539	0.003026	4.89779e-17	70.4024
	Apolipoprotein B	rs3775228	4	87985166	AFF1	T	C	0.01808	0.002577	2.29087e-12	49.223	excluded		excluded
	Apolipoprotein B	rs1229984	4	100239319	ADH1B	C	T	0.05617	0.00845	3.01995e-11	44.1871
	Apolipoprotein B	rs116734477	5	52095024	ITGA1;PELO	T	C	-0.0823	0.006344	1.7378e-38	168.296
	Apolipoprotein B	rs71628040	5	71849807	ZNF366;LOC102503427	C	T	-0.0375	0.005491	8.51138e-12	46.6401
	Apolipoprotein B	rs12916	5	74656539	HMGCR	C	T	0.06973	0.002568	1.99526e-162	737.309
	Apolipoprotein B	rs113776580	5	74950420	ANKDD1B	A	G	0.06439	0.01143	1.75792e-08	31.7354
	Apolipoprotein B	rs7734476	5	122848876	CSNK1G3	A	G	0.02627	0.002526	2.5704e-25	108.157
	Apolipoprotein B	rs62385693	5	131773674	C5orf56	C	T	-0.02444	0.00323	3.80189e-14	57.2529
	Apolipoprotein B	rs6874202	5	156391628	TIMD4;HAVCR1	C	T	0.04255	0.00261	9.54993e-60	265.777
	Apolipoprotein B	rs113251986	6	11842824	ADTRP;LOC101928253	A	G	-0.03007	0.00484	5.26017e-10	38.599
	Apolipoprotein B	rs2235215	6	16131156	MYLIP	C	T	-0.03079	0.002745	3.38844e-29	125.816
	Apolipoprotein B	rs79220007	6	26098474	HFE	C	T	-0.06935	0.00471	4.57088e-49	216.796
	Apolipoprotein B	rs1061537	6	29937795	HLA-A;HCG9	A	G	0.02213	0.002522	1.7378e-18	76.9968
	Apolipoprotein B	rs2844480	6	31564821	NCR3;AIF1	T	C	0.02317	0.00316	2.29087e-13	53.7623
	Apolipoprotein B	rs114003122	6	32633934	HLA-DQB1	T	C	0.0507	0.003519	4.67735e-47	207.576
	Apolipoprotein B	rs114863007	6	34729158	SNRPC	A	G	-0.03571	0.004299	9.77237e-17	68.9993			excluded
	Apolipoprotein B	rs6940837	6	42924969	CNPY3-GNMT	G	A	-0.02292	0.002525	1.09648e-19	82.3961
	Apolipoprotein B	rs2063643	6	52478364	TRAM2-AS1;LOC730101	G	A	-0.01909	0.003273	5.47016e-09	34.0189
	Apolipoprotein B	rs17185536	6	100620931	MCHR2-AS1;SIM1	T	C	-0.01857	0.002935	2.48886e-10	40.032
	Apolipoprotein B	rs4840161	6	101354510	ASCC3;GRIK2	T	C	0.01388	0.002519	3.54813e-08	30.3615
	Apolipoprotein B	rs3822855	6	116316882	FRK	T	G	0.01834	0.002568	9.33254e-13	51.0045	excluded
	Apolipoprotein B	rs9375459	6	127147704	MIR588;RSPO3	T	C	-0.02047	0.002533	6.45654e-16	65.3078
	Apolipoprotein B	rs12197047	6	130389211	L3MBTL3	A	G	0.01972	0.002691	2.34423e-13	53.7015
	Apolipoprotein B	rs4896745	6	145105537	UTRN	G	A	-0.01412	0.00257	3.92645e-08	30.1858
	Apolipoprotein B	rs2297367	6	160523709	IGF2R	T	C	-0.03744	0.006136	1.04954e-09	37.2307
	Apolipoprotein B	rs12208357	6	160543148	SLC22A1	T	C	0.07866	0.004957	1.04713e-56	251.808
	Apolipoprotein B	rs146534110	6	160578069	SLC22A1	T	G	0.08222	0.01098	6.91831e-14	56.0725
	Apolipoprotein B	rs117733303	6	160922870	LPAL2	G	A	0.1192	0.009317	1.86209e-37	163.682
	Apolipoprotein B	rs10455872	6	161010118	LPA	G	A	0.1072	0.004628	7.94328e-119	536.541
	Apolipoprotein B	rs55696093	7	21605973	DNAH11	G	A	0.03545	0.003042	2.23872e-31	135.804
	Apolipoprotein B	rs896311	7	25934357	LOC646588;MIR148A	A	G	0.01778	0.002757	1.1246e-10	41.5901
	Apolipoprotein B	rs2073547	7	44582331	NPC1L1;DDX56	G	A	0.03996	0.003228	3.38844e-35	153.244
	Apolipoprotein B	rs799157	7	73020301	MLXIPL	C	T	-0.05487	0.006179	6.60693e-19	78.8558
	Apolipoprotein B	rs55747905	7	87127099	ABCB4;ABCB1	C	T	-0.02008	0.003278	8.95365e-10	37.524
	Apolipoprotein B	rs7015	7	97920623	BRI3	G	A	0.02545	0.003235	3.63078e-15	61.8909
	Apolipoprotein B	rs10953298	7	100216773	MOSPD3;TFR2	T	C	-0.02143	0.002981	6.45654e-13	51.6797
	Apolipoprotein B	rs13230111	7	130437124	KLF14;MIR29A	G	A	-0.01592	0.002517	2.52348e-10	40.0055
	Apolipoprotein B	rs7012814	8	9173358	LOC101929128;LOC157273	A	G	0.02584	0.002535	2.18776e-24	103.903
	Apolipoprotein B	rs139915535	8	19766233	INTS10;LPL	G	A	0.05547	0.009494	5.14044e-09	34.1364
	Apolipoprotein B	rs13702	8	19824492	LPL	C	T	-0.03823	0.002787	7.76247e-43	188.163
	Apolipoprotein B	rs55686889	8	21931426	DMTN	G	A	-0.02102	0.003781	2.69774e-08	30.9067
	Apolipoprotein B	rs34265667	8	41542093	ANK1	A	G	-0.04107	0.00689	2.50611e-09	35.5313
	Apolipoprotein B	rs10087526	8	55433151	SOX17;RP1	G	T	0.02794	0.003151	7.58578e-19	78.6242
	Apolipoprotein B	rs9297994	8	59392324	UBXN2B;CYP7A1	A	G	-0.03114	0.002666	1.58489e-31	136.432
	Apolipoprotein B	rs7821865	8	74907558	LY96	T	C	-0.01512	0.002692	1.94089e-08	31.5467
	Apolipoprotein B	rs2737263	8	116667539	TRPS1	T	G	-0.02239	0.002793	1.07152e-15	64.2638
	Apolipoprotein B	rs2954021	8	126482077	TRIB1;LINC00861	G	A	-0.07842	0.002516	1e-200	971.477
	Apolipoprotein B	rs55831924	8	145031968	PLEC	T	C	0.0231	0.002635	1.8197e-18	76.8533
	Apolipoprotein B	rs3780181	9	2640759	VLDLR	G	A	-0.03297	0.005063	7.4131e-11	42.4055
	Apolipoprotein B	rs1215112	9	15303583	TTC39B	A	G	0.02459	0.003651	1.62181e-11	45.3621
	Apolipoprotein B	rs6475606	9	22081850	CDKN2B-AS1	T	C	-0.02462	0.002518	1.41254e-22	95.6015
	Apolipoprotein B	rs10869598	9	78214452	OSTF1;PCSK5	C	T	0.01901	0.002747	4.57088e-12	47.8902
	Apolipoprotein B	rs6560499	9	78730766	PCSK5	A	G	-0.01687	0.00256	4.36516e-11	43.426
	Apolipoprotein B	rs635634	9	136155000	ABO;SURF6	T	C	0.05114	0.003255	1.28825e-55	246.842	excluded	excluded	excluded
	Apolipoprotein B	rs10448340	9	139320069	PMPCA;INPP5E	G	T	-0.02103	0.002694	5.88844e-15	60.9373
	Apolipoprotein B	rs2489208	10	18494035	CACNB2	A	C	0.01947	0.003247	2.00447e-09	35.9557
	Apolipoprotein B	rs55763387	10	52380286	SGMS1	T	C	0.0209	0.003056	7.94328e-12	46.772
	Apolipoprotein B	rs16926246	10	71093392	HK1	T	C	-0.02752	0.003731	1.62181e-13	54.4059
	Apolipoprotein B	rs2068888	10	94839642	CYP26A1;MYOF	A	G	-0.02921	0.002527	6.91831e-31	133.614	excluded
	Apolipoprotein B	rs603424	10	102075479	PKD2L1	A	G	0.02029	0.003357	1.51008e-09	36.531
	Apolipoprotein B	rs143854972	10	115843445	ADRB1;CCDC186	A	G	-0.03502	0.005449	1.29718e-10	41.3046
	Apolipoprotein B	rs12246352	10	124705307	C10orf88	G	A	0.03253	0.004133	3.54813e-15	61.9494
	Apolipoprotein B	rs28381981	11	5686266	TRIM5	A	G	0.02861	0.005014	1.1508e-08	32.5587
	Apolipoprotein B	rs71490145	11	5691528	TRIM5	T	C	-0.03751	0.004399	1.51356e-17	72.7087
	Apolipoprotein B	rs10832963	11	18664241	SPTY2D1;TMEM86A	G	T	0.02333	0.002896	7.94328e-16	64.8982
	Apolipoprotein B	rs546240	11	30533622	MPPED2	T	C	-0.01583	0.002598	1.11429e-09	37.1265
	Apolipoprotein B	rs174564	11	61588305	FADS2	G	A	-0.04517	0.002639	1.12202e-65	292.969
	Apolipoprotein B	rs3741298	11	116657561	ZPR1	T	C	-0.07008	0.003211	1.25893e-105	476.33
	Apolipoprotein B	rs12284696	11	116879519	SIK3	G	A	-0.02697	0.004451	1.36773e-09	36.7153
	Apolipoprotein B	rs624259	11	126187868	DCPS	A	G	-0.01751	0.002545	6.0256e-12	47.3366
	Apolipoprotein B	rs3967200	11	126232385	ST3GAL4	T	C	0.05313	0.003696	7.07946e-47	206.641
	Apolipoprotein B	rs35882350	12	623129	B4GALNT3	G	A	0.01656	0.00286	7.03072e-09	33.5265
	Apolipoprotein B	rs117233107	12	4328521	PARP11;CCND2-AS1	A	G	-0.06173	0.01082	1.1722e-08	32.549
	Apolipoprotein B	rs10876450	12	53811034	SP1	C	T	0.01918	0.003308	6.66807e-09	33.6176
	Apolipoprotein B	rs2122982	12	57781893	R3HDM2	A	G	-0.02313	0.002934	3.23594e-15	62.1486
	Apolipoprotein B	rs61754230	12	72179446	RAB21	T	C	0.05913	0.009019	5.49541e-11	42.9832
	Apolipoprotein B	rs597808	12	111973358	ATXN2	G	A	0.0235	0.002524	1.31826e-20	86.6876
	Apolipoprotein B	rs35427	12	115556307	TBX3;MED13L	G	T	0.01504	0.002647	1.32434e-08	32.284
	Apolipoprotein B	rs1169288	12	121416650	HNF1A	C	A	0.02823	0.002728	4.16869e-25	107.086
	Apolipoprotein B	rs11057397	12	124419728	DNAH10	T	C	-0.02339	0.002665	1.69824e-18	77.0311
	Apolipoprotein B	rs10846740	12	125303282	SCARB1	C	T	-0.02396	0.003683	7.76247e-11	42.3224
	Apolipoprotein B	rs17692629	13	32976608	N4BP2L1	G	A	-0.03265	0.003381	4.67735e-22	93.2558
	Apolipoprotein B	rs206322	13	32990878	N4BP2L1	G	A	-0.02444	0.003257	6.30957e-14	56.3076
	Apolipoprotein B	rs61962260	13	51082804	DLEU1	A	G	0.01628	0.002938	2.97852e-08	30.7047
	Apolipoprotein B	rs7140110	13	114544024	GAS6-AS1	C	T	0.02879	0.002755	1.44544e-25	109.204
	Apolipoprotein B	rs11621792	14	24871926	NYNRIN	T	C	0.02499	0.002542	8.51138e-23	96.6455
	Apolipoprotein B	rs7151003	14	70066451	CCDC177;SUSD6	A	G	0.02123	0.003831	2.99916e-08	30.7097
	Apolipoprotein B	rs6573971	14	71011469	ADAM20;MED6	A	G	-0.02342	0.002556	5.12861e-20	83.9561
	Apolipoprotein B	rs10145740	14	74234294	ELMSAN1	T	C	-0.01964	0.002938	2.29087e-11	44.6868
	Apolipoprotein B	rs145730801	14	94768196	SERPINA10;SERPINA6	C	T	0.04038	0.006166	5.7544e-11	42.887
	Apolipoprotein B	rs146097889	15	57600992	LINC00926;LINC01413	T	C	0.04408	0.007995	3.50752e-08	30.3981
	Apolipoprotein B	rs1532085	15	58683366	AQP9;LIPC	G	A	-0.01926	0.002585	9.12011e-14	55.5126	excluded	excluded	excluded
	Apolipoprotein B	rs261332	15	58727325	LIPC-AS1	G	A	-0.0304	0.003091	7.94328e-23	96.7273	excluded	excluded	excluded
	Apolipoprotein B	rs12442901	15	75083912	CSK	G	A	0.0198	0.002861	4.57088e-12	47.8955
	Apolipoprotein B	rs4965894	15	102069043	PCSK6;LINC02348	C	T	-0.01433	0.002573	2.54683e-08	31.0179
	Apolipoprotein B	rs12445804	16	11706100	LITAF;SNN	A	G	0.02753	0.00483	1.1995e-08	32.4876
	Apolipoprotein B	rs3764261	16	56993324	HERPUD1;CETP	A	C	-0.0488	0.002687	9.77237e-74	329.841	excluded		excluded
	Apolipoprotein B	rs1582589	16	71686054	PHLPP2	G	A	0.02258	0.002645	1.38038e-17	72.878
	Apolipoprotein B	rs3794695	16	72097827	HPR	T	C	0.05695	0.003221	5.62341e-70	312.612
	Apolipoprotein B	rs12933677	16	83983775	MLYCD;OSGIN1	C	T	-0.02402	0.002535	2.69153e-21	89.7822
	Apolipoprotein B	rs56784201	16	88571196	ZFPM1	C	T	0.03862	0.006481	2.54683e-09	35.5092
	Apolipoprotein B	rs8065251	17	1637458	WDR81	A	G	0.01723	0.003042	1.46555e-08	32.0813
	Apolipoprotein B	rs55714927	17	7080316	ASGR1	T	C	-0.03998	0.003195	6.30957e-36	156.583
	Apolipoprotein B	rs78173576	17	7217099	GPS2	G	T	-0.04153	0.006757	7.8886e-10	37.776
	Apolipoprotein B	rs2075230	17	7487108	MPDU1	G	A	0.02324	0.003536	4.89779e-11	43.1964
	Apolipoprotein B	rs11078411	17	18088094	ALKBH5	T	C	0.01831	0.003207	1.13501e-08	32.5971
	Apolipoprotein B	rs704	17	26694861	VTN	A	G	0.02018	0.002517	1.09648e-15	64.28
	Apolipoprotein B	rs2058122	17	27663848	NUFIP2;MIR4523	C	T	0.02142	0.003616	3.14775e-09	35.0899
	Apolipoprotein B	rs112220485	17	40522713	STAT3	C	T	0.02503	0.004508	2.83139e-08	30.8286
	Apolipoprotein B	rs56325564	17	45766771	KPNB1;TBKBP1	A	G	0.02902	0.002532	2.0893e-30	131.361
	Apolipoprotein B	rs8178824	17	64224775	APOH	T	C	0.08047	0.007434	2.63027e-27	117.172
	Apolipoprotein B	rs77542162	17	67081278	ABCA6	G	A	0.1452	0.008393	4.67735e-67	299.295
	Apolipoprotein B	rs72853625	17	67205974	ABCA10	A	G	-0.0631	0.01063	2.87078e-09	35.2365
	Apolipoprotein B	rs17561950	17	76392144	PGS1	A	G	0.01427	0.002536	1.8281e-08	31.6628
	Apolipoprotein B	rs141453190	19	10453122	ICAM3;TYK2	T	C	-0.04026	0.007154	1.8239e-08	31.6701
	Apolipoprotein B	rs76127343	19	11065457	TIMM29;SMARCA4	T	C	0.036	0.006286	1.01859e-08	32.7987
	Apolipoprotein B	rs10423733	19	11185919	SMARCA4;BM450697	C	T	-0.1004	0.003292	1e-200	930.139
	Apolipoprotein B	rs12611067	19	11230402	LDLR	T	G	-0.0468	0.002639	2.13796e-70	314.494
	Apolipoprotein B	rs7250652	19	11302606	KANK2	G	A	0.01641	0.002538	1.00925e-10	41.8055
	Apolipoprotein B	rs58542926	19	19379549	TM6SF2	T	C	-0.119	0.004769	1.58489e-137	622.643
	Apolipoprotein B	rs74747585	19	45039971	CEACAM20;CEACAM22P	C	T	-0.1345	0.008211	2.75423e-60	268.32
	Apolipoprotein B	rs62119261	19	45122043	IGSF23	C	A	-0.1875	0.005996	1e-200	977.866
	Apolipoprotein B	rs73048351	19	45160086	PVR	A	C	-0.4085	0.01285	1e-200	1010.6
	Apolipoprotein B	rs4803748	19	45247048	CEACAM16;BCL3	T	C	-0.1106	0.002606	1e-200	1801.2
	Apolipoprotein B	rs147711004	19	45337918	BCAM;NECTIN2	A	G	0.2105	0.006813	1e-200	954.613
	Apolipoprotein B	rs113139066	19	45512415	RELB	G	T	0.108	0.0137	3.16228e-15	62.145
	Apolipoprotein B	rs8108762	19	45653227	NKPD1	A	G	-0.05107	0.002714	5.49541e-79	354.089
	Apolipoprotein B	rs17875650	19	45821784	CKM	T	C	0.04665	0.008027	6.18016e-09	33.7751
	Apolipoprotein B	rs35978917	19	46383885	FOXA3;IRF2BP1	C	T	-0.05386	0.005687	2.75423e-21	89.6946
	Apolipoprotein B	rs35081008	19	58662235	ZNF329	T	C	-0.04197	0.003573	7.4131e-32	137.979
	Apolipoprotein B	rs55716128	19	59048754	ZBTB45	T	C	0.0185	0.003286	1.81134e-08	31.6963
	Apolipoprotein B	rs73075609	20	5580789	GPCPD1	T	C	0.05698	0.007767	2.18776e-13	53.8193
	Apolipoprotein B	rs355528	20	6376017	FERMT1;CASC20	A	G	-0.016	0.002696	2.95801e-09	35.2209
	Apolipoprotein B	rs969075	20	17792323	BANF2;SNX5	C	T	0.01652	0.002677	6.72977e-10	38.0823
	Apolipoprotein B	rs2618568	20	17843968	BANF2;SNX5	A	C	-0.02724	0.0026	1.09648e-25	109.766
	Apolipoprotein B	rs6037062	20	25202892	ENTPD6	A	G	0.01558	0.002525	6.79204e-10	38.0726
	Apolipoprotein B	rs2104417	20	34127871	C20orf173;ERGIC3	A	G	-0.02899	0.00372	6.60693e-15	60.731
	Apolipoprotein B	rs1022581	20	39143298	LINC01370;MAFB	A	C	-0.02439	0.002704	1.90546e-19	81.3599
	Apolipoprotein B	rs6072279	20	39755154	PLCG1-AS1	A	G	0.03127	0.00252	2.34423e-35	153.977
	Apolipoprotein B	rs6073958	20	44551855	PLTP;PCIF1	C	T	0.05239	0.003158	8.31764e-62	275.215
	Apolipoprotein B	rs2256814	20	62373983	SLC2A4RG	A	G	0.01853	0.003164	4.69894e-09	34.2987
	Apolipoprotein B	rs17569873	20	62896110	PCMTD2	T	C	0.0251	0.003135	1.1749e-15	64.1021
	Apolipoprotein B	rs7275804	21	37553209	DOP1B	C	T	-0.0153	0.00269	1.30617e-08	32.3503
	Apolipoprotein B	rs11088472	21	40699376	BRWD1-AS1;HMGN1	C	A	0.01965	0.002544	1.12202e-14	59.6611
	Apolipoprotein B	rs79085256	22	28816215	TTC28	C	T	0.04879	0.008911	4.36516e-08	29.9784
	Apolipoprotein B	rs9616822	22	50840573	PPP6R2	A	G	0.01745	0.002637	3.63078e-11	43.7896

## Sheet: STable2
	Supplementary Table S2 Power calculation for MR analysis
	Exposure		Outcome		Number of Ivs	Proportion of variance explained by the IVs on exposure	Power (%)
	Trait	Sample size	Trait	Sample size
	Apolipoprotein A	364987	AMD	357,849 (8,913 cases + 348,936 controls)	308	0.110076	100
	Apolipoprotein B	399003		357,849 (8,913 cases + 348,936 controls)	198	0.0771242	100
	Apolipoprotein A	364987	Dry AMD	257,107 (6,065 cases + 251,042 controls)	308	0.110076	100
	Apolipoprotein B	399003		257,107 (6,065 cases + 251,042 controls)	198	0.0771242	100
	Apolipoprotein A	364987	Wet AMD	257,125 (4,848 cases + 252,277 controls)	308	0.110076	100
	Apolipoprotein B	399003		257,125 (4,848 cases + 252,277 controls)	198	0.0771242	100
